# Supplementary material for: Different Functions of Human Scavenger Receptors BI and BII Overexpressed in a Murine Abdominal Sepsis Model
Source: Biomolecules. 2026 May 1;16(5):670. doi: 10.3390/biom16050670 (PMC13204255; doi:10.3390/biom16050670)
Supplement: Supplementary file 1 [file biomolecules-16-00670-s001.zip]

Archive with 1 entries (1 files):
- biomolecules-4229855-supplementary.pdf
